# Supplementary material for: Exo70 Promotes the Invasion of Pancreatic Cancer Cells via the Regulation of Exosomes
Source: Cancers (Basel). 2024 Jan 12;16(2):336. doi: 10.3390/cancers16020336 (PMC10813805; doi:10.3390/cancers16020336)
Supplement: Supplementary file 1 [file cancers-16-00336-s001.zip]

Archive with 1 entries (1 files):
- cancers-2768569-supplementary.pdf
